# Supplementary material for: Identification of Key Sequence Motifs Essential for the Recognition of m6A Modification in RNA
Source: Biomolecules. 2026 Jan 7;16(1):97. doi: 10.3390/biom16010097 (PMC12838727; doi:10.3390/biom16010097)
Supplement: Supplementary file 1 [file biomolecules-16-00097-s001.zip]

Archive with 1 entries (1 files):
- biomolecules-4019977-supplementary.pdf
